# Supplementary material for: Pooled Analysis of the Effect of Pre-Existing Ad5 Neutralizing Antibodies on the Immunogenicity of Adenovirus Type 5 Vector-Based COVID-19 Vaccine from Eight Clinical Trials
Source: Vaccines (Basel). 2025 Mar 20;13(3):333. doi: 10.3390/vaccines13030333 (PMC11945733; doi:10.3390/vaccines13030333)
Supplement: Supplementary file 1 [file vaccines-13-00333-s001.zip]

Archive with 1 entries (1 files):
- vaccines-3522770-supplementary.pdf
